# Supplementary material for: Prognostic Role of Circulating Tumor Cells in Patients with Metastatic Castration-Resistant Prostate Cancer Receiving Cabazitaxel: A Prospective Biomarker Study
Source: Cancers (Basel). 2023 Sep 11;15(18):4511. doi: 10.3390/cancers15184511 (PMC10527446; doi:10.3390/cancers15184511)
Supplement: Supplementary file 1 [file cancers-15-04511-s001.zip]

Archive with 1 entries (1 files):
- cancers-2538267-supplementary.pdf
